# Supplementary material for: COVID-19 Global Risk: Expectation vs. Reality
Source: Int J Environ Res Public Health. 2020 Aug 3;17(15):5592. doi: 10.3390/ijerph17155592 (PMC7432363; doi:10.3390/ijerph17155592)
Supplement: Supplementary file 1 [file ijerph-17-05592-s001.zip]

Archive with 1 entries (1 files):
- ijerph-844790-supplementary.html
